# Supplementary material for: A Study on the Prevalence and Subtype Diversity of the Intestinal Protist Blastocystis sp. in a Gut-Healthy Human Population in the Czech Republic
Source: Front Cell Infect Microbiol. 2020 Oct 6;10:544335. doi: 10.3389/fcimb.2020.544335 (PMC7573152; doi:10.3389/fcimb.2020.544335)
Supplement: Supplementary Material 1 — Comparison of barcoding and phylogenetic results on Blastocystis subtypes. [file Table_1.XLSX]

## Sheet: List1
Supplementary_Material_1: Comparison of barcoding and phylogenetic results on Blastocystis subtypes
sequnce ID	host	barcoding subtype	allele	phylogeny subtype	cloning due to multiple signal	cultivation results
MT039538	human	ST1	4	ST1		positive
MT042818	human	ST1	4	ST1		positive
MT039539	human	ST1	4	ST1		positive
MT039540	human	ST3	34	ST3		positive
MT039541, MT039584	human	ST3	34	ST3		positive
MT039542	human	ST6	123	ST6		positive
MT039543	human	ST3	34	ST3		positive
MT039544	human	ST3	34	ST3		positive
MT039545	human	ST3	34	ST3		positive
MT039546	human	ST1	4	ST1		positive
MT042819	human	ST2	9	ST2		positive
MT039547	human	ST1	4	ST1		positive
MT039548	human	ST3	34	ST3		positive
MT039549	human	ST4	42	ST4		positive
MT039550	human	ST4	92	ST4		positive
MT039551	human	ST3	34	ST3		positive
MT039552	human	ST2	11	ST2		positive
MT042786	human	ST3	34	ST3		positive
MT042787	human	ST3	38	ST3		positive
MT042820	human	ST2	12	ST2		positive
MT042823	human	ST7	41	ST7		positive
MT042817	human	ST1	4	ST1		positive
MT042821	human	ST6	123	ST6		positive
MT042816	pig	ST5	17	ST5		positive
MT042824	goose	ST7	112	ST7		positive
MT042802	sheep	unidentified	unidentified	ST10	cloning	negative
MT042803	sheep	unidentified	unidentified	ST14	cloning	x
MT042804	sheep	unidentified	unidentified	ST10	cloning	x
MT042806	sheep	unidentified	unidentified	ST14	cloning	x
MT042805	sheep	unidentified	unidentified	ST14	cloning	x
MT042814	sheep	ST10	43	ST10		positive
MT042788	human	ST3	34	ST3		positive
MT042822	human	ST6	123	ST6		positive
MT042791	human	ST3	34	ST3		positive
MT042789	human	ST3	34	ST3		positive
MT042815	pig	ST5	119	ST5		positive
MT042807	cow	ST10	43	ST10	cloning	negative
MT042808	cow	unidentified	unidentified	ST14	cloning	x
MT042809	cow	unidentified	unidentified	ST10	cloning	x
MT042810	cow	unidentified	unidentified	ST10	cloning	x
MT042811	cow	ST10	43	ST10	cloning	x
MT042812	cow	ST10	43	ST10	cloning	x
MT039585	cow	ST10	43	ST10		negative
MT042790	human	ST3	34	ST3		positive
MT039553	human	ST1	4	ST1		positive
MT039554	human	ST1	4	ST1		positive
MT039555	human	ST1	4	ST1		positive
MT039556	human	ST3	34	ST3		positive
MT039557	human	ST3	34	ST3		positive
MT039558	dog	ST7	112	ST7		negative
MT039559	sheep	unidentified	unidentified	ST14		positive
MT039560	dog	ST7	112	ST7		positive
MT039561	human	ST7	112	ST7		negative
MT039562	human	ST7	110	ST7		positive
MT039563	human	ST4	42	ST4		positive
MT039564	human	ST7	41	ST7		positive
MT039565	human	ST3	34	ST3		positive
MT039566	human	ST3	34	ST3		positive
MT039567	human	ST3	34	ST3		positive
MT039568	human	ST2	9	ST2		positive
MT039569	human	ST3	34	ST3		positive
MT039570	horse	unidentified	unidentified	unidentified		negative
MT039571	human	ST1	4	ST1		positive
MT039579	human	ST5	119	ST5	cloning	positive
MT039580	human	ST5	17	ST5	cloning	x
MT039572	human	ST6	123	ST6		negative
MT039573	human	ST3	34	ST3		positive
MT042792	human	unidentified	unidentified	ST1	cloning	positive
MT042793	human	ST3	34	ST3	cloning	x
MT042794	human	unidentified	unidentified	ST1	cloning	x
MT042795	human	ST3	34	ST3	cloning	x
MT042796	human	ST3	34	ST3	cloning	x
MT042797	human	ST3	36	ST3		positive
MT039574	human	ST3	34	ST3		positive
MT042798	human	unidentified	unidentified	ST7	cloning	positive
MT042799	human	unidentified	unidentified	ST7	cloning	x
MT042800	human	unidentified	unidentified	ST7	cloning	x
MT042801	human	unidentified	unidentified	ST7	cloning	x
MT039575	human	ST4	42	ST4		positive
MT042813, MT039576	human	ST4	42	ST4		positive
MT039577	human	ST2	11	ST2		positive
MT039578	human	ST1	4	ST1		positive
MT039586	human	ST3	34	ST3		positive
MT039581	human	unidentified	unidentified	ST8	cloning	negative
MT039582	human	unidentified	unidentified	ST8	cloning	x
MT039583	human	unidentified	unidentified	ST8	cloning	x
MT039587, MT039588	human	ST7	112	ST7		positive
MT039589, MT039590	human	ST2	9	ST2		positive
MT039591	human	unidentified	unidentified	ST6		positive
MT039592	human	ST2	11	ST2		positive
MT039593	human	ST4	42	ST4		positive
MT039594	human	ST2	9	ST2		positive
MT039595	human	ST2	9	ST2		positive
MT039596	goat	unidentified	unidentified	ST10		negative
MT039597	human	ST3	34	ST3		positive
MT039598	human	ST2	11	ST2		negative
MT039599	human	ST4	42	ST4		positive
