# Supplementary material for: A Study on the Prevalence and Subtype Diversity of the Intestinal Protist Blastocystis sp. in a Gut-Healthy Human Population in the Czech Republic
Source: Front Cell Infect Microbiol. 2020 Oct 6;10:544335. doi: 10.3389/fcimb.2020.544335 (PMC7573152; doi:10.3389/fcimb.2020.544335)
Supplement: Supplementary Material 2 — Distribution of Blastocystis sp. within family members. [file Table_2.XLSX]

## Sheet: List1
Supplementary_Material_2: Distribution of Blastocystis sp. Within family members
family code	number of family members	number of positive members	% of positive members	Subtype (allele)
A2	2	1	50	ST3 (34)
B2	4	3	75	ST1 (4), ST6 (123), ST2 (9)
C2	3	1	33	ST1 (4)
D2	2	0	0	×
E2	2	0	0	×
F2	2	0	0	×
G2	2	1	50	ST3 (34)
H2	2	0	0	×
I2	2	0	0	×
J2	2	0	0	×
K2	3	0	0	×
L2	3	1	33	ST3 (38)
M2	3	0	0	×
N2	4	0	0	×
O2	2	0	0	×
P2	2	0	0	×
Q2	4	0	0	×
R2	2	0	0	×
S2	5	0	0	×
T2	2	1	50	ST3 (34)
U2	2	0	0	×
V2	2	0	0	×
W2	2	0	0	×
X2	2	1	50	ST7 (110)
Y2	5	0	0	×
Z2	3	1	33	ST7 (41)
AA2	2	2	100	ST3 (34), ST3 (34)
BB2	3	1	33	ST3 (34)
CC2	3	0	0	×
DD2	3	1	33	ST3 (34)
EE2	5	0	0	×
FF2	4	1	25	ST3 (34)
GG2	2	1	50	ST7 (106)
A1	3	3	100	ST1 (4), ST1 (4) ST1 (4) + ST3 (34)
B1	2	1	50	ST3 (34)
C1	3	1	33	ST4 (92)
D1	2	0	0	×
E1	4	1	25	ST1 (4)
F1	3	0	0	×
G1	2	0	0	×
H1	3	1	33	ST6 (123)
I1	2	2	100	ST3 (34), ST6 (123)
J1	3	1	33	ST7 (41)
K1	3	3	100	ST1 (4), ST1 (4), ST1 (4)
L1	3	1	33	ST3 (34)
M1	2	1	50	ST3 (34)
N1	5	0	0	×
O1	4	0	0	×
P1	2	1	50	ST7 (112)
Q1	2	0	0	×
R1	2	0	0	×
S1	3	1	33	ST1 (4)
T1	2	1	50	ST3 (34)
U1	4	1	25	ST6 (123)
V1	5	4	80	ST4 (42), ST4 (42), ST2 (11), ST1 (4)
W1	5	1	20	ST3 (34)
X1	2	0	0	×
Y1	2	0	0	×
Z1	2	0	0	×
AA1	4	2	50	ST8 (x), ST7 (112)
BB1	2	1	50	ST2 (9)
CC1	3	0	0	×
DD1	2	1	50	ST6 (x)
EE1	2	1	50	ST4 (42)
FF1	2	0	0	×
GG1	3	2	67	ST2 (9), ST2 (9)
HH1	4	2	50	ST2 (11), ST3 (34)
II1	2	0	0	×
JJ1	2	0	0	×
